# Supplementary material for: An ENIGMA Consortium study of the relationship between white matter microstructure and positive and negative symptom severity in patients with schizophrenia
Source: Schizophrenia (Heidelb). 2026 Mar 6;12(1):38. doi: 10.1038/s41537-026-00728-z (PMC13087269; doi:10.1038/s41537-026-00728-z)
Supplement: Supplementary file 2 — Supplementary File with Information of ENIGMA Members [file 41537_2026_728_MOESM2_ESM.xlsx]

## Sheet: ENIGMA_Members
ENIGMA-SZ Member Name	Primary Affiliation	Additional Affiliations if any	ENIGMA Study Site/Dataset
Theo G.M. van Erp	Department of Psychiatry and Human Behavior, University of California, Irvine		FBIRN
Derrek P. Hibar	Imaging Genetics Center, Department of Neurology, University of Southern California		ENIGMA
Esther Walton	Imaging Genetics and Neuroinformatics Lab, Department of Psychology, Georgia State University, USA		MCIC
Lianne Schmaal	Department of Psychiatry and Neurosience Campus Amsterdam, VU University Medical Center
Wenhao Jiang	Georgia State University		COBRE,MCIC, FBIRN
Ingrid Agartz	NORMENT and K.G. Jebsen Centre for Psychosis Research, Institute of Clinical Medicine, University of Oslo	Department of Psychiatric Research, Diakonhjemmet Hospital, Oslo, Norway and Karolinska Institutet, Department of Clinical Neuroscience, Stockholm, Sweden	TOP and HUBIN
Kathryn I. Alpert	Department of Psychiatry and Behavioral Sciences, Northwestern University Feinberg School of Medicine		NU
Ole A. Andreassen	NORMENT, University of Oslo	Oslo University Hospital, Oslo, Norway	TOP sample
Lauren Beard	University of Pennsylvania		UPenn
Alessandro Bertolino	Department of Basic Medical Science, Neuroscience and Sense Organs, University of Bari "Aldo Moro"		UNIBA
Henry J. Bockholt	Advanced Biomedical Informatics Group, LLC	The University of Iowa, Iowa City, IA, USA and The Mind Research Network, Albuquerque, NM, USA	MCIC
Bonvino Aurora	Department of Basic Medical Science, Neuroscience and Sense Organs, University of Bari "Aldo Moro"		UNIBA
Stefan Borgwardt	Department of Psychiatry, University of Basel, Switzerland		SCORE
Murray J. Cairns	University of Newcastle		ASRB
Vince D. Calhoun	MRN/UNM		MCIC/COBRE
Dara M.Cannon	Clinical Neuroimaging Laboratory, College of Medicine Nursing and Health Sciences, University of Galway		NUIG
Vaughan J. Carr	University of New South Wales	Monash University, Melbourne, Australia.	ASRB
Stanley Catts	University of Queensland		ASRB
Chiara Chiapponi	Neuropsychiatry Laboratory, Department of Clinical and Behavioral Neurology, IRCCS Santa Lucia Foundation		RomaSLucia
Gavin Cooper	University of Newcastle		ASRB
Aiden Corvin	Neuropsychiatric Genetics Research Group, Department of Psychiatry and Trinity College Institute of Neuroscience, Trinity College Dublin, Ireland		Dublin
Benedicto Crespo-Facorro	Department of Psychiatry, University Hospital Marqués de Valdecilla, School of Medicine, University of Cantabria-IDIVAL	CIBERSAM, Centro Investigación Biomédica en Red de Salud Mental, Santander, Spain	PAFIP
Vanessa Cropley	University of Melbourne		ASRB
Anders M. Dale	Departments of Neurosciences, Radiology, Psychiatry, and Cognitive Science, UCSD	Center for Translational Imaging and Precision Medicine	TOP
Lieuwe de Haan	Academic Medical Center, University of Amsterdam		AMC
Pietro de Rossi	Neuropsychiatry Laboratory, Department of Clinical and Behavioral Neurology, IRCCS Santa Lucia Foundation		RomaSLucia
Sonja de Zwarte	Department of Psychiatry, Brain Center Rudolf Magnus, University Medical Center Utrecht		UMCU
Annabella Di Giorgio	IRCCS Casa Sollievo della Sofferenza	Department of Basic Medical Science, Neuroscience and Sense Organs, University of Bari "Aldo Moro", Bari, Italy	UNIBA
Erin Dickie	Center for Addiction and Mental Health		CAMH
Nhat Trung Doan	NORMENT, K.G. Jebsen Centre for Psychosis Research, Institute of Clinical Medicine, University of Oslo		TOP
Gary (James) Donohoe	Neuroimaging and Congitive Genomics Center, School of Psychology, University of Galway	Neuropsychiatric Genetics Research Group, Department of Psychiatry and Trinity College Institute of Neuroscience, Trinity College Dublin, Ireland	Dublin, NUIG
Stefan Ehrlich	Translational Developmental Neuroscience Section, Technische Universität Dresden	Massachusetts General Hospital/ Harvard Medical School and Athinoula A. Martinos Center for Biomedical Imaging, Psychiatric Neuroimaging Research Program	MCIC
Helena Fatouros-Bergman	Department of Clinical Neuroscience, Centre for Psychiatric Research, Karolinska Institutet		KaSP
Lena Flyckt	Department of Clinical Neuroscience, Centre for Psychiatric Research, Karolinska Institutet		KaSP
Masaki Fukunaga	Division of Cerebral Integration, National Institute for Physiological Sciences		Osaka
Janice M. Fullerton	Neuroscience Research Australia	University of New South Wales	ASRB
David C. Glahn	Yale University	Olin Neuropsychiatric Research Center, Institute of Living, Hartford Hospital	Olin
Melissa J. Green	University of New South Wales	Neuroscience Research Australia	ASRB
Raquel E. Gur	Department of Psychiatry, University of Pennsylvania		UPenn
Ruben C. Gur	Department of Psychiatry, University of Pennsylvania		UPenn
Tiril P. Gurholt	NORMENT, KG Jebsen Centre for Psychosis Research, Division of Mental Health and Addiction, University of Oslo		TOP
Boris Gutman	Imaging Genetics Center, Department of Neurology, University of Southern California
Cecille B. Hartberg	NORMENT and K.G. Jebsen Centre for psychosis Research, University of Oslo	Department of Psychiatric Research, Diakonhjemmet Hospital, Oslo	TOP
Ryota Hashimoto	Molecular Research Center for Children's Mental Development, United Graduate School of Child Development, Osaka University	Department of Psychiatry, Osaka University Graduate School of Medicine	Osaka
Unn K. Haukvik	NORMENT and K.G. Jebsen Centre for psychosis Research, University of Oslo		TOP
Frans Henskens	University of Newcastle		ASRB
Elliot Hong	Maryland Psychiatric Research Center, University of Maryland School of Medicine		MPRC
Cyril Hoschl	National Institute of Mental Health		ESO
Fleur Howells	Dept of Psychiatry, University of Cape Town		CIAM
Hilleke E. Hulshoff Pol	Department of Psychiatry and Brain Center Rudolf Magnus, University Medical Center Utrecht		UMCU
Assen Jablensky	Unversity of Western Australia		ASRB
Neda Jahanshad	Imaging Genetics Center, Keck School of Medicine, University of Southern California		ENIGMA
Joost Janssen	Hospital General Universitario Gregorio Marañón, IisGM, CIBERSAM	Department of Psychiatry and Brain Center Rudolf Magnus, University Medical Center Utrecht, the Netherlands
Erik G. Jönsson	Department of Clinical Neuroscience, Centre for Psychiatric Research, Karolinska Institutet	NORMENT and K.G. Jebsen Centre for Psychosis Research, Institute of Clinical Medicine, University of Oslo, Norway	HUBIN
René S. Kahn	Department of Psychiatry and Brain Center Rudolf Magnus, University Medical Center Utrecht		UMCU
Sinead Kelly	Imaging Genetics Center, Keck School of Medicine, University of Southern California	Neuropsychiatric Genetics Research Group, Department of Psychiatry and Trinity College Institute of Neuroscience, Trinity College Dublin, Ireland	Dublin and NUIG
Margaret D. King	Mind Research Network		MCIC
Christian Knöchel	Dept. of Psychiatry, Psychosomatic Medicine and Psychotherapy, Goethe University Frankfurt		Frankfurt
Peter Kochunov	Maryland Psychiatric Research Center, University of Maryland School of Medicine		MPRC
Laura Koenders	Academic Medical Center, University of Amsterdam		AMC
Sanne Koops	Department of Psychiatry and Brain Center Rudolf Magnus, University Medical Center Utrecht		UCMU_SOMMER
Jun Soo Kwon	Department of Psychiatry, Seoul National University College of Medicine	Department of Brain & Cognitive Sciences, College of Natural Science_x0008_s, Seoul National University	SNUHFEP
Stephen M. Lawrie	Division of Psychiatry University of Edinburgh		Edinburgh - Functional Psychosis Study
Rhoshel K. Lenroot	Neuroscience Research Australia	University of New South Wales	ASRB
Carmel Loughland	University of Newcastle		ASRB
Fabio Macciardi	Department of Psychiatry and Human Behavior, University of California, Irvine		FBIRN
Daniel H. Mathalon	University of California, San Francisco	San Francisco VA Medical Center	FBIRN
Colm McDonald	Centre for Neuroimaging & Cognitive Genomics (NICOG), University of Galway		NUIG
Andrew M. McIntosh	Division of Psychiatry University of Edinburgh	Centre for Cognitive Ageing and Cognitive Epidemiology	The data from Edinburgh, Scotland
Peter J. McKenna	FIDMAG Germanes Hospitalaries Research Foundation		FIDMAG
Patricia Michie	University of Newcastle		ASRB
Derek W. Morris	Cognitive Genetics and Therapy Group, School of Psychology and Department of Biochemistry, University of Galway	Neuropsychiatric Genetics Research Group, Department of Psychiatry and Trinity College Institute of Neuroscience, Trinity College Dublin, Ireland.	NUIG and Trinity College Dublin
Bryan Mowry	University of Queensland		ASRB
Bryon A. Mueller	Department of Psychiatry, University of Minnesota		FBIRN,MCIC
Emma Neilson	Division of Psychiatry, University of Edinburgh		Edinburgh_SFMH, Edinburgh_EHRS, Edinburgh_Func_Psych
Viola Oertel-Knöchel	Dept. of Psychiatry, Psychosomatic Medicine and Psychotherapy, Goethe University Frankfurt		Frankfurt
Naohiro Okada	Department of Neuropsychiatry, Graduate school of Medicine, The University of Tokyo		Osaka
Roel A. Ophoff	UCLA Center for Neurobehavioral Genetics	Department of Psychiatry and Brain Center Rudolf Magnus, University Medical Center Utrecht, Utrecht, The Netherlands	Utrecht
Christos Pantelis	University of Melbourne		ASRB
Godfrey D. Pearlson	Yale University	Olin Neuropsychiatry Research Ctr., Institute of Living, Hartford Healthcare Corporation, Hartford, Connecticut	ENIGMA Schizophrenia and Bipolar
Fabrizio Piras	Neuropsychiatry Laboratory, Department of Clinical and Behavioral Neurology, IRCCS Santa Lucia Foundation		RomaSLucia
Edith Pomarol-Clotet	FIDMAG Germanes Hospitalaries Research Foundation		FIDMAG
Steven G. Potkin	Department of Psychiatry and Human Behavior, University of California, Irvine		FBIRN
Adrian Preda	Department of Psychiatry and Human Behavior, University of California, Irvine		FBIRN
Yann Quidé	University of New South Wales	Neuroscience Research Australia	ASRB
Andrea Raballo	Norwegian Centre for Mental Disorders Research, KG Jebsen Centre for Psychosis Research, Division of Mental Health and Addiction, Oslo University Hospital		TOP
Joaquim Radua	FIDMAG Germanes Hospitalaries Research Foundation	Institute of Psychiatry, King's College London / Department of Clinical Neuroscience, Karolinska Institutet, Stockholm, Sweden	FIDMAG
Paul E. Rasser	University of Newcastle		ASRB
Anja Richter	Department of Psychiatry, University Medical Center Göttingen		CliNG, HMS
Roberto Roiz-Santiañez	Department of Psychiatry, University Hospital Marqués de Valdecilla, School of Medicine, University of Cantabria-IDIVAL	CIBERSAM, Centro Investigación Biomédica en Red de Salud Mental, Madrid, Spain.	PAFIP
David Rotenberg	Center for Addiction and Mental Health		CAMH
Raymond Salvador	FIDMAG Germanes Hospitalaries Research Foundation		FIDMAG
Theodore D. Satterthwaite	Department of Psychiatry, University of Pennsylvania		UPenn
Ulrich Schall	University of Newcastle		ASRB
Peter R. Schofield	Neuroscience Research Australia	University of New South Wales	ASRB
Rodney J. Scott	University of Newcastle		ASRB
Marc Seal	Murdoch Children's Research Institute		ASRB
Li Shen	Department of Radiology and Imaging Sciences, Indiana University School of Medicine	Center for Computational Biology and Bioinformatics, Indiana University School of Medicine
Jody M. Shoemaker	Mind Research Network		MCIC
Antonin Skoch	National Institute of Mental Health		ESO
Iris E.C. Sommer	Department of Psychiatry and Brain Center Rudolf Magnus, University Medical Center Utrecht		UMCU_SOMMER
Gianfranco Spalletta	Neuropsychiatry Laboratory, Department of Clinical and Behavioral Neurology, IRCCS Santa Lucia Foundation	Division of neuropsychiatry, Bepartment of Psychiatry and Behavioral Sciences, Houston, Tx, USA	RomaSLucia
Filip Spaniel	National Institute of Mental Health		ESO
Scott R. Sponheim	Minneapolis VA HCS	University of Minnesota, Twin Cities	MCIC
Dan Stein	Dept of Psychiatry, University of Cape Town & MRC Unit on Anxiety & Stress Disorders		CIAM
Michael Stäblein	Dept. of Psychiatry, Psychosomatic Medicine and Psychotherapy, Goethe University Frankfurt		Frankfurt
David Tomecek	National Institute of Mental Health		ESO
Paul Tooney	University of Newcastle		ASRB
Anne Uhlmann	Department of Psychiatry, University of Cape Town		CIAM
Therese van Amelsvoort	Department of Psychiatry, University of Maastricht
Neeltje E.M. van Haren	Department of Psychiatry and Brain Center Rudolf Magnus, University Medical Center Utrecht		UMCU
Dick J. Veltman	University Medical Center, Vrije Universiteit Amsterdam		AMC
Aristotle Voineskos	Center for Addiction and Mental Health		CAMH
Lei Wang	Department of Psychiatry and Behavioral Sciences, Northwestern University Feinberg School of Medicine	Department of Radiology, Northwestern University Feinberg School of Medicine	NU
Cynthia S. Weickert	Neuroscience Research Australia	University of New South Wales	ASRB
Thomas W. Weickert	University of New South Wales	Neuroscience Research Australia	ASRB
Lars T. Westlye	Norwegian Centre for Mental Disorders Research (NORMENT), KG Jebsen Centre for Psychosis Research, Division of Mental Health and Addiction, Oslo University Hospital	Department of Psychology, University of Oslo, Norway	TOP
Heather C. Whalley	Division of Psychiatry University of Edinburgh		Edinburgh
Christopher D. Whelan	Imaging Genetics Center, Keck School of Medicine, University of Southern California		Dublin and NUIG
Daniel H. Wolf	Department of Psychiatry, University of Pennsylvania		UPenn
Hidenaga Yamamori	Department of Psychiatry, Osaka University Graduate School of Medicine		Osaka
Nailin Yao	Yale University	Olin Neuropsychiatry Research Ctr., Institute of Living, Hartford Healthcare Corporation, Hartford, Connecticut	ENIGMA Schizophrenia and Bipolar
Je-Yeon Yun	Seoul National University Hospital		SNUHFEP
David Zilles	Department of Psychiatry, University Medical Center Göttingen	Center for Translational Research in Systems Neuroscience and Psychiatry, Department of Psychiatry, Georg August University, Goettingen, Germany	CliNG, HMS
Paul M. Thompson	Imaging Genetics Center, Department of Neurology, University of Southern California		ENIGMA
Jessica A. Turner	Department of Psychiatry & Behavioral Health, Wexner Medical Center, the Ohio State University, Columbus, OH
